# Supplementary material for: Guidelines for neuroprognostication in adults with traumatic spinal cord injury
Source: Neurocrit Care. 2023 Nov 13;40(2):415–37. doi: 10.1007/s12028-023-01845-8 (PMC10959804; doi:10.1007/s12028-023-01845-8)
Supplement: Supplementary file 3 — (XLSX 65 KB) [file 12028_2023_1845_MOESM3_ESM.xlsx]

## Sheet: Age-InHospMort
FIRST AUTHOR LAST NAME/YEAR	PMID	PROGNOSTIC FACTOR(S) EVALUATED	Timing of prognostic factor evaluation	Prevalence % of the predictor	OUTCOME(S)	Sample size for the outcome	Prevalence % of the outcome	EFFECT SIZE WITH 95% CI as reported in the study (False Positive Rate, Sensitivity, Specificity, Odds Ratio, Relative Risk)	OVERALL RISK OF BIAS FOR THE STUDY	Overall risk of bias: Comments
Alsaleh 2017	27651339	Age	Acute admission	NA (continuous) Median age: Survivors = 73 yrs (range 23-88) Non-survivors = 37 yrs (range 18-79)	In-Hospital mortality	62	0.177	OR 1.06 (1.01, 1.11)	Moderate	Retrospective, small sample size, included only patients with complete quadriplegia. Not controlled for types of treatment. All patients who died had care limitations, either a do-not-resuscitate order or withdrawal of life-sustaining treatment.
Selassie 2013	22847652	≤24 yrs 25-44 yrs 45-64 yrs ≥65 yrs	Time of admission	≤24 yrs: 18.6% 25-44 yrs: 31.0% 45-64 yrs: 30.7% ≥65 yrs: 19.7%	In-hospital mortality (death in an acute care hospital within 120 days)	3389	272 deaths (8.0%)	≤24 yrs: Reference 25-44 yrs: Adjusted HR 1.17 (0.71, 1.92); p = .543 45-64 yrs: Adjusted HR 1.49 (0.92, 2.43); p = .108 ≥65 yrs: Adjusted HR 5.28 (3.12, 8.97); p < .001	Moderate	Large statewide database, overall good descriptions of sample, included all SCI patients in the state. Did not control for treatment variables except trauma center admission. Did not include information about WLST.
Martin 2011	21825942	Age, analyzed by 5-year age groups (from 11-15 yrs to 91-95 yrs)	Admission	NR; mean age of 52 yrs (range 14-93 yrs)	In-Hospital mortality	244	NR for overall population For < 75 yrs: 4.0% For > 75 yrs: 40.5%	β = 3.603; p = .003	High	Cervical SCI only, single center, retrospective EHR review, most patients transferred to facility. Limited information about missing data, limited descriptive statistics about population. No information about treatment. Did not include information about WLST.
Claxton 1998	9512849	Age > 40	Time of admission	0.5	In-hospital mortality within 3 months of admission	72	0.21	OR 1.22 (1.09, 1.44); p = 0.013	Moderate	Smaller study using older data (1981-94), cervical injuries. Retrospective chart review. One patient who died declined mechanical ventilation.
Jin 2014	24252236	Age > 50	Admission (81.% of patients admitted within 24 hrs of injury, range 3 hrs to 5 days)	NR; average age 57.4 ± 14.7 (range 16-80 yrs)	In-hospital mortality within 30 days of admission	178	0.084	NS; p > .05 [Multiple logistic regression model: Estimate -0.85, standard error 0.33, 95% CI for OR 0.99-1.88, p = .065]	High	Isolated spine injury, cervical only, included AIS E (14% of total study population). Retrospective, unclear if there were differences between those excluded and included. No information provided about treatment limitations.Primary purpose of study was to assess impact of albumin levels on outcomes.
Varma 2010	20228715	Age (continuous, with OR calculated using 5 year increase)	Time of admission	NA; median age 41 yrs (IQR 27-57 yrs)	In-hospital mortality (during initial hospitalization)	1995 (1810 included in multivariate analysis)	12.6% (251/1995) for total population; 13.1% (237/1810) for those included in multivariate analysis	OR for age >20 (OR reflects subjects with a 5 year increase in age): 1.2 (1.1-1.2), p < .0001	Low	Large study, included all levels of SCI. Large number of incomplete injuries and includes Frankel E. Included peds. Due to missing covariates, 185 patients were excluded from multivariate logistic regression analysis (total included = 1810).
Elsamadicy 2021	34224881	Age (continuous)	Described as age at time of surgery, but all patients did not have operative procedures	NA	In-hospital mortality	8986	0.118	1.052 (1.046-1.058), p < 0.001	Moderate	Retrospective cohort study using the National Trauma Database. Cervical, over the age of 18. Primary purpose of study was to evaluate the impact of frailty. Some demographic statistics not provided for overall population.
Shibahashi 2019	30234810	Age (continuous)	Admission	NA	In-hospital mortality	7365 (6827 included in multivariate analysis)	5.6% (415/7365) for larger sample (includes pts with missing data, excludes patients who arrived in cardiac arrest)	OR 1.04 (1.04-1.05), p < .001	High	Analysis of data from the Japan Trauma Data Bank. All levels of injury, population statistics provided for larger sample (n = 7365) used for univariate analysis; 83% cervical injuries. No information provided about WLST. Included patients who presented to a JTDB-participant hospital initially and those who were transferred in (95% of those transferred arrived within 1 week of injury).
Shibahashi 2019	30234810	Age (stratified): Young: 18-59 yrs Senior: 60-79 yrs Older: ≥ 80 yrs	Admission	Initial (number of patients in each category decrease over time, initial information is available for 7298 patients): Young: n = 2900 Senior: 3496 Older: 902	In-hospital mortality (at 90 days)	7365 (6827 included in multivariate analysis)	5.6% (415/7365) for larger sample (includes pts with missing data, excludes patients who arrived in cardiac arrest)	Young: reference Senior (vs Young): Adjusted HR 1.89 (1.45-2.47) Older (vs Young): Adjusted HR 4.47 (3.34-5.99)	High	Analysis of data from the Japan Trauma Data Bank. All levels of injury, population statistics provided for larger sample (n = 7365) used for univariate analysis; 83% cervical injuries. No information provided about WLST. Included patients who presented to a JTDB-participant hospital initially and those who were transferred in (95% of those transferred arrived within 1 week of injury).

## Sheet: Comorb-InHospMort
FIRST AUTHOR LAST NAME/YEAR	PMID	PROGNOSTIC FACTOR(S) EVALUATED	Timing of prognostic factor evaluation	Prevalence % of the predictor	OUTCOME(S)	Sample size for the outcome	Prevalence % of the outcome	EFFECT SIZE WITH 95% CI as reported in the study (False Positive Rate, Sensitivity, Specificity, Odds Ratio, Relative Risk)	OVERALL RISK OF BIAS FOR THE STUDY	Overall risk of bias: Comments
Alsaleh 2017	27651339	Pre-injury medical comorbidity (Charleston Comorbidity Index)	Acute admission	CCI of 0 = 42 pts (67.7%) CCI of 1 = 14 pts (22.6%) CCI of 2 = 6 pts (9.7%)	In-hospital mortality	62	0.177	OR 4.01 (1.20, 13.44)	Moderate	Limited to patients with complete quadriplegia. All patients who died had care limitations (do not resuscitate or withdrawal of life-sustaining treatment).
Selassie 2013	22847652	#Comorbidities = 0 #Comorbidities = 1 #Comorbidities = 2 #Comorbidities ≥ 3	Acute admission	#Comorbidities = 0: 38.3% #Comorbidities = 1: 31.1% #Comorbidities = 2: 18.4% #Comorbidities ≥ 3: 12.2%	In-hospital mortality (death in an acute care hospital within 120 days)	3389	272 deaths (8.0%)	#Comorbidities = 0 (Reference) #Comorbidities = 1: Adjusted HR 1.2 (0.84, 1.73); p = .322 #Comorbidities = 2: Adjusted HR 1.73 (1.18, 2.54); p = .005 #Comorbidities ≥ 3: Adjusted HR 2.19 (1.47, 3.25); p < .001	Moderate	Large statewide database, overall good descriptions of sample, included all SCI patients in the state. Did not control for treatment variables except trauma center admission. Did not include information about WLST. Used Elixhauser Combordity Index classification scheme to calculate number of comorbidities.
Furlan 2009	19275470	Comorbidities measured using Charlson Comorbidity Index (CCI)	Pre-existing, extracted from record of initial hospitalization	CCI of 0: 68.7%, otherwise reported only as a figure/graph	Mortality during initial hospitalization	297	0.057	Adjusted for age: HR 1.389 (1.1-1.754); p = .0058 Adjusted for age, gender, level (cervical vs non-cervical), and severity of SCI (AIS A/B vs AIS C/D): HR 1.252 (0.99-1.582); p = .0608	Moderate	Retrospective, single center. Large number of patients with AIS D injuries (60.9%). Did not include information about treatments or WLST.
Furlan 2009	19275470	Comorbidities measured using Cumulative Illness Rating Scale (CIRS)	Pre-existing, extracted from record of initial hospitalization	CIRS of 0: 34.3%, otherwise reported only as a figure/graph	Mortality during initial hospitalization	297	0.057	Adjusted for age: HR 1.017 (0.933-1.11); p = .6976 Adjusted for age, gender, level (cervical vs non-cervical), and severity of SCI (AIS A/B vs AIS C/D): HR 1.005 (0.912-1.106); p = .9241	Moderate	Retrospective, single center. Large number of patients with AIS D injuries (60.9%). Did not include information about treatments or WLST.
Furlan 2009	19275470	#Comorbidities by ICD-9 codes	Pre-existing, extracted from record of initial hospitalization	0 = 34.3%, otherwise reported only as a figure/graph	Mortality during initial hospitalization	297	0.057	Adjusted for age: HR 1.062 (0.869–1.297), p = 0.5588 Adjusted for age, gender, level (cervical vs non-cervical), and severity of SCI (AIS A/B vs AIS C/D): HR 1.082 (0.865–1.355), p = 0.4902	Moderate	Retrospective, single center. Large number of patients with AIS D injuries (60.9%). Did not include information about treatments or WLST.
Varma 2010	20228715	#Comorbidities from ICD-9-CM codes	Acute admission	#Comorbidities = 0: n = 995 #Comorbidities = 1: n= 554 #Comorbidities = 2: n = 266 #Comorbidities ≥ 3: n = 180	In-hospital mortality (during initial hospitalization)	1995 (1810 included in multivariate analysis)	12.6% (251/1995) for total population; 13.1% (237/1810) for those included in multivariate analysis	#Comorbidities = 0 (Reference) #Comorbidities = 1: OR 2.2 (1.6, 3.2) #Comorbidities = 2: OR 2.2 (1.4, 3.4) #Comorbidities ≥ 3: OR 2.7 (1.6, 4.4) For ≥ 1 comorbidities vs none, p < 0.0001	Low	Large study, included all levels of SCI. Large number of incomplete injuries and includes Frankel E. Included peds. Due to missing covariates, 185 patients were excluded from multivariate logistic regression analysis (total included = 1810).

## Sheet: ConcomitantInj-InHospMort
FIRST AUTHOR LAST NAME/YEAR	PMID	PROGNOSTIC FACTOR(S) EVALUATED	Timing of prognostic factor evaluation	Prevalence % of the predictor	OUTCOME(S)	Sample size for the outcome	Prevalence % of the outcome	EFFECT SIZE WITH 95% CI as reported in the study (False Positive Rate, Sensitivity, Specificity, Odds Ratio, Relative Risk)	OVERALL RISK OF BIAS FOR THE STUDY	Overall risk of bias: Comments
Shibahashi 2019	30234810	GCS	On hospital arrival	NA	In-hospital mortality	7365 (6827 included in multivariate analysis)	5.6% (415/7365) for larger sample (includes pts with missing data, excludes patients who arrived in cardiac arrest)	OR 0.83 [0.81, 0.86]; p < .001	High	Analysis of data from the Japan Trauma Data Bank. All levels of injury, population statistics provided for larger sample (n = 8069) used for univariate analysis; 83% cervical injuries. Unclear information about how GCS was analyzed with respect to mortality (i.e. dichotomized or used as a continuous variable). No information provided about WLST. Included patients who presented to a JTDB-participa…
Shibahashi 2019	30234810	Severe head injury (Abbreviated Injury Scale ≥ 3)	ND	11% in larger group used for univariate analysis	In-hospital mortality	7365 (6827 included in multivariate analysis)	5.6% (415/7365) for larger sample (includes pts with missing data, excludes patients who arrived in cardiac arrest)	OR 1.87 [1.40, 2.51]; p < .001	High	Analysis of data from the Japan Trauma Data Bank. All levels of injury, population statistics provided for larger sample (n = 8069) used for univariate analysis; 83% cervical injuries. No information provided about WLST. Included patients who presented to a JTDB-participant hospital initially and those who were transferred in (95% of those transferred arrived within 1 week of injury).
Shibahashi 2019	30234810	Injury Severity Score	ND	NA	In-hospital mortality	7365 (6827 included in multivariate analysis)	5.6% (415/7365) for larger sample (includes pts with missing data, excludes patients who arrived in cardiac arrest)	OR 1.02 [1.01, 1.03]; p < .001	High	Analysis of data from the Japan Trauma Data Bank. All levels of injury, population statistics provided for larger sample (n = 8069) used for univariate analysis; 83% cervical injuries. No information provided about WLST. Included patients who presented to a JTDB-participant hospital initially and those who were transferred in (95% of those transferred arrived within 1 week of injury).
Selassie 2013	22847652	Concomitant injury count = #Body regions with injury (Abbrevaiated Injury Scale ≥ 2): 1 (tSCI only) 2 body regions 3 body regions 4 or more body regions	Acute Admission	Concomitant injury count: 1 (TSCI only) = 47.2% 2: 20.1% 3: 17.9% 4 or more: 14.9%	In-hospital mortality (death in an acute care hospital within 120 days)	3389	Overall deaths = 272 (8.0%)	Concomitant injury count:: 1 (tSCI only): Reference 2: Adjusted HR 1.46 (1.06, 2.02); p = .022 3: Adjusted HR 1.81 (1.32, 2.49); p < .001 4 or more: Adjusted HR 1.85 (1.29, 2.66); p < .001	Moderate	Large statewide database, overall good descriptions of sample, included all SCI patients in the state. Did not control for treatment variables except trauma center admission. Did not include information about WLST. Number of body regions impacted is described as number pf "other body regions" impacted but tSCI is counted as one.
Martin 2011	21825942	Trauma Score and Injury Severity Score (TRISS)	Admission	NR	In-hospital mortality	244	NR	Reported as not significant on logistic regression	High	Cervical SCI only, single center, retrospective EHR review, most patients transferred to facility. Limited information about missing data, limited descriptive statistics about population. No information about treatment. Did not include information about WLST.
Claxton 1998	9512849	GCS ≤ 13	Admission (77% admitted within 24 hours of injury)	0.111	In-hospital mortality within 3 months of admission	72	0.21	OR 5.0 (1.6, 15.1), p = 0.05	Moderate	Smaller study using older data (1981-94), cervical injuries. Retrospective chart review. One patient who died declined mechanical ventilation.
Varma 2010	20228715	ISS categorized as Severe (≥15) versus mild (1-8) or moderate (9-14)	Calculated retrospectively using ICD-9-CM codes from acute admission, translated into an equivalent ISS	ISS reported for 1878 patients Severe: 894 patients Mild/ moderate: 984 patients	In-hospital mortality (during initial hospitalization)	1995 (1810 included in multivariate analysis)	12.6% (251/1995) for total population; 13.1% (237/1810) for those included in multivariate analysis	OR 1.9 (1.1, 3.1), p = .012	Low	Large study, included all levels of SCI. Large number of incomplete injuries and includes Frankel E. Included peds. Due to missing covariates, 185 patients were excluded from multivariate logistic regression analysis (total included = 1810). ISS was calculated retrospectively but used a validated method
Varma 2010	20228715	TBI (defined using 1995 CDC case definition)	Acute admission	No TBI: 1857/1995 (93.1%) TBI: 138/1995 (6.9%)	In-hospital mortality (during initial hospitalization)	1995 (1810 included in multivariate analysis)	12.6% (251/1995) for total population; 13.1% (237/1810) for those included in multivariate analysis	OR 3.7 (2.2, 6.0), p < .0001	Low	Large study, included all levels of SCI. Large number of incomplete injuries and includes Frankel E. Included peds. Due to missing covariates, 185 patients were excluded from multivariate logistic regression analysis (total included = 1810).
Elsamadicy 2021	34224881	TBI (defined by ICD-10 code)	Acute Admission	Not reported	In hospital	8986	0.118	OR 1.68 (1.4-2), p < 0.001	Moderate	Retrospective cohort study using the National Trauma Database. Cervical, over the age of 18. Primary purpose of study was to evaluate the impact of frailty. Some demographic statistics not provided for overall population.

## Sheet: NLOI-InHospMort
FIRST AUTHOR LAST NAME/YEAR	PMID	PROGNOSTIC FACTOR(S) EVALUATED	Timing of prognostic factor evaluation	Prevalence % of the predictor	OUTCOME(S)	Sample size for the outcome	Prevalence % of the outcome	EFFECT SIZE WITH 95% CI as reported in the study (False Positive Rate, Sensitivity, Specificity, Odds Ratio, Relative Risk)	OVERALL RISK OF BIAS FOR THE STUDY	Overall risk of bias: Comments
Shibahashi 2019	30234810	Level of SCI: Cervical Thoracic Lumbar Cauda equina	NR	In larger sample (n = 7365) that was used for univariate analysis: Cervical: 83.5% Thoracic: 8.7% Lumbar: 7.1% Cauda equina: 0.7%	In-hospital mortality	7365 (6827 included in multivariate analysis)	UTD	Cervical vs lumbar: OR 0.63 [0.34, 1.18]; p = .15 Thoracic vs lumbar: OR 1.38 [0.68, 2.79]; p = .38 Cauda equina vs lumbar: OR 2.56 [0.52, 12.5]; p = .25	High	Analysis of data from the Japan Trauma Data Bank. All levels of injury, population statistics provided for larger sample (n = 8069) used for univariate analysis; 83% cervical injuries. No information provided about WLST. Included patients who presented to a JTDB-participant hospital initially and those who were transferred in (95% of those transferred arrived within 1 week of injury). Unclear tim…
Martin 2011	21825942	Injury level	During acute admission, otherwise NR	UTD	Mortality during acute hospitalization	244	NR for overall population For C1-C4: 10.5% For C5-C8: 5.5%	Reported as not significant on logistic regression	High	Cervical SCI only, single center, retrospective EHR review, most patients transferred to facility. Limited information about missing data, limited descriptive statistics about population. No information about treatment. Did not include information about WLST.
Jin 2014	24252236	NLI stratified as C2-3, C4, C5, C6 C7-8; reported in multivariate analysis as at or above C4.	Admission (81.% of patients admitted within 24 hrs of injury, range 3 hrs to 5 days)	Patients with injuries at or above C4 = 71 (39.9%)	In-hospital mortality within 30 days of admission	178	0.084	For NLI at or above C4: OR 5.24 (4.09, 6.72); p = .008	High	Isolated spine injury, cervical only, included AIS E (14% of total study population). Retrospective, unclear if there were differences between those excluded and included. No information provided about treatment limitations.Primary purpose of study was to assess impact of albumin levels on outcomes.
Shao 2011	22330110	Cervical tSCI: segment of injury	Within 10 days of injury	C1-C3: n = 119 (10.2%) C4-C5:n = 577 (49.6%) C6-C8: n = 467 (40.2%)	Mortality within 30 days of injury	1163	0.094	C1-C3 (vs C6-C8): OR 5.03 (1.84-13.73), p = .002 C4-C5 (vs C6-C8): OR 2.14 (1.13-4.06), p = .020	Low	Cervical SCI only, single center, AIS A-D. In addition to ASIA scoring (AIS Grade, level of injury), other factors included in the multivariate analysis were surgical treatment, tracheotomy, and nutritional status.
Claxton 1998	9512849	Cervical tSCI stratified as C2-3, C4, C5, C6, and C7-T1; reported in multivariate analysis as at or above C4.	Not specifically stated, but appears to be at admission (77% admitted within 24 hours of injury)	NLI at C4 or above = 28 patients (38.9%)	In-hospital mortality within 3 months of admission	72	0.21	NLI at C4 or above: OR 4.94 (2.0, 12.6), p = 0.025	Moderate	Smaller study using older data (1981-94), cervical injuries. Retrospective chart review. One patient who died declined mechanical ventilation.

## Sheet: SeverityInj-InHospMort
FIRST AUTHOR LAST NAME/YEAR	PMID	PROGNOSTIC FACTOR(S) EVALUATED	Timing of prognostic factor evaluation	Prevalence % of the predictor	OUTCOME(S)	Sample size for the outcome	Prevalence % of the outcome	EFFECT SIZE WITH 95% CI as reported in the study (False Positive Rate, Sensitivity, Specificity, Odds Ratio, Relative Risk)	OVERALL RISK OF BIAS FOR THE STUDY	Overall risk of bias: Comments
Shibahashi 2019	30234810	Severity of SCI = complete	ND	In larger sample (n = 7365) that was used for univariate analysis: 21.2%	In-hospital mortality	7365 (6827 included in multivariate analysis)	UTD	Complete injury (vs incomplete): OR 2.30 [1.68, 3.16]; p < .001	High	Analysis of data from the Japan Trauma Data Bank. All levels of injury, population statistics provided for larger sample (n = 8069) used for univariate analysis; 83% cervical injuries. No information provided about WLST. Included patients who presented to a JTDB-participant hospital initially and those who were transferred in (95% of those transferred arrived within 1 week of injury).
Selassie 2013	22847652	Severity of SCI: Complete tetraplegia Incomplete tetraplegia Paraplegia/other (Reference)	Acute admission	Complete tetraplegia: 7.1% Incomplete tetraplegia: 52.1% Paraplegia/ other: 40.8%	In-hospital mortality (death in an acute care hospital within 120 days)	3389	272 total deaths (8.0%)	Complete tetraplegia (vs paraplegia/other): Adjusted HR 2.54 (1.73, 3.73); p < .001 Incomplete tetraplegia (vs paraplegia/other): Adjusted HR 1.63 (1.21, 2.21); p = .001	Moderate	Large statewide database, overall good descriptions of sample, included all SCI patients in the state. Did not control for treatment variables except trauma center admission. Did not include information about WLST.
Martin 2011	21825942	AIS Grade (described as "ASIA score" but reports ASIA Impairment Scale Grade)	During acute admission, otherwise NR	UTD	In-hospital mortality	244	NR for overall population For AIS A/B: 16.7% For AIS C/D: 3.5%	β = -1.081; p = .041	High	Cervical SCI only, single center, retrospective EHR review, most patients transferred to facility. Limited information about missing data, limited descriptive statistics about population. No information about treatment. Did not include information about WLST.
Jin 2014	24252236	AIS Grade	Admission (81.% of patients admitted within 24 hrs of injury, range 3 hrs to 5 days)	AIS A: n = 73 (41.0%) AIS B: n = 19 (10.7%) AIS C: n = 28 (15.7%) AIS D: n = 33 (18.5%) AIS E: n = 25 (14.0%)	In-hospital mortality within 30 days of admission	178	0.084	For AIS A: OR 2.88 (1.44, 4.79); p < .001	High	Isolated spine injury, cervical only, included AIS E (14% of total study population). Retrospective, unclear if there were differences between those excluded and included. No information provided about treatment limitations.Primary purpose of study was to assess impact of albumin levels on outcomes.
Shao 2011	22330110	Cervical tSCI: Admission AIS	Admission assessments within 10 days of injury	AIS A: n = 402 (34.6%) AIS B: n = 121 (10.4%) AIS C: n = 226 (19.4%) AIS D: n = 414 (35.6%)	Mortality within 30 days of injury	1163	0.094	OR compared to AIS D: AIS A 64.73 (20.66- 202.78), p < .001 AIS B 15.08 (3.86-58.86), p < .001 AIS C 4.64 (1.07-20.07), p = .040	Low	Cervical SCI only, single center, AIS A-D. In addition to ASIA scoring (AIS Grade, level of injury), other factors included in the multivariate analysis were surgical treatment, tracheotomy, and nutritional status.
Varma 2010	20228715	Frankel grade	Not specified (during acute admission)	Frankel grade reported for 1963 patients. Frankel A: 222 pts Frankel B: 243 pts Frankel C: 933 pts Frankel D: 364 pts Frankel E: 201 pts	In-hospital mortality	1995 (1810 included in multivariate analysis)	12.6% (251/1995) for total population; 13.1% (237/1810) for those included in multivariate analysis	Comparator Frankel A Frankel B: OR 0.4 (0.2, 0.7); statistically significant Frankel C: OR 0.8 (0.4, 1.3); NS Frankel D: OR 0.7 (0.3, 1.5); NS Frankel E: OR 0.8 (0.5, 1.3); NS Frankel grade was a significant predictor of mortality (p = .015) but only Frankel grade B (not C, D, or E) was associated with significant decrease in mortality.	Low	Large study, included all levels of SCI. Large number of incomplete injuries and includes Frankel E. Included peds. Due to missing covariates, 185 patients were excluded from multivariate logistic regression analysis (total included = 1810).
Elsamadicy 2021	34224881	Severity of SCI (defined by ICD-10 code): Complete Central cord syndrome Anterior cord syndrome Brown-Sequard syndrome	Acute admission	NR	In-hospital mortality	8986	0.118	Complete: OR 2.1 (1.65-2.67), p < 0.001 Central cord syndrome: 0.73 (0.58-0.91), p = .007	Moderate	Retrospective cohort study using the National Trauma Database. Cervical, over the age of 18. Primary purpose of study was to evaluate the impact of frailty. Some demographic statistics not provided for overall population.

## Sheet: Age-LTMort
FIRST AUTHOR LAST NAME/YEAR	PMID	PROGNOSTIC FACTOR(S) EVALUATED	Timing of prognostic factor evaluation	Prevalence % of the predictor	OUTCOME(S)	Sample size for the outcome	Prevalence % of the outcome	EFFECT SIZE WITH 95% CI as reported in the study (False Positive Rate, Sensitivity, Specificity, Odds Ratio, Relative Risk)	OVERALL RISK OF BIAS FOR THE STUDY	Overall risk of bias: Comments
Liu 2019	30684486	< 30 yrs (reference) 30-40 yrs 40-50 yrs 50-60 yrs ≥ 60 yrs	At time of injury	< 30 yrs: 19.4% 30-40 yrs: 14.0% 40-50 yrs: 29.7% 50-60 yrs: 21.2% ≥ 60 yrs: 15.8%	Mortality at 8 yrs	222	0.39	< 30 yrs: Reference 30-40 yrs: RR 2.547 (0.787, 8.244); p = .119 40-50 yrs: RR 3.174 (1.197, 8.414); p = .020 50-60 yrs: RR 4.537 (1.666, 12.359); p=.003 ≥ 60 yrs: RR 6.737 (2.427,18.699); p = .001	Moderate	Retrospective, single center. Cervical SCI AIS A or B only. Unclear if all patients were followed for 8 years. Included mortality that occurred during acute admission.
Casper 2018	29280931	<30 yrs 30-45 yrs 45-60 yrs 60-75 yrs >75 yrs	At time of presentation to SCI referral center (acute admission)	<30 yrs: n = 111 30-45 yrs: n = 85 45-60 yrs: n = 113 60-75 yrs: n = 60 >75 yrs: n = 57	Mortality at 5 yrs	426	Overall mortality 17.8%	B = 1.06; P<.001	Low	Retrospective cohort study using a prospectively maintained database. Included all levels and severity of injury. Included all mortality between time of acute admission and 5 yrs.
Cao 2013	23391523	< 15 yrs (reference) 15-34 yrs 35-54 yrs 55-74 yrs ≥ 75 yrs	Time of injury	UTD	Mortality after discharge from acute care facility (longest follow-up 4288 days)	2685	Overall mortality 16.2%	< 15 yrs: Reference 15-34 yrs: HR 0.6 (0.2-1.6); p = .34 35-54 yrs: HR 1.9 (0.8-4.7); p = .17 55-74 yrs: HR 3.7 (1.5-9.3); p = .01 ≥ 75 yrs: HR 6.8 (2.7-17.4); p < .01	Moderate	Utiized data from large state databases. Extracted information about level and severity of injury from coding data. All ages included in study but > 95% were ≥ 15 yrs. Reference group is pediatric patients (< 15 yrs).
Furlan & Fehlings 2009	19413491	Age (continuous)	Acute admission	NA	Mortality within 1 yr of injury	499	< 65 yrs: 3.1% ≥ 65 yrs: 38.6%	HR 1.08 (1.05, 1.11), p < .0001, increased risk for each year of life	Moderate	NASCIS-3 database, excluded pts with health conditions that could “affect treatment assessment” and pts < 14. Measured cumulative mortality at 6 weeks, 6 months, and 1 year. Multivariate analysis for mortality performed only for mortality within 1 year (included acute mortality).
Higashi 2018	33937641	Age (continuous)	Time of admission	NA	Mortality at last follow-up (average 19.8 +/- 20 months)	54	0.19	OR 1.1 (1.0-1.2); p = 0.06	Moderate	Small, single center. Cervical SCI. Older study population: mean age 65 +/- 17 years. Mortality included in-hospital death and death within one year and over one year of admission

## Sheet: Comorb-LTMort
FIRST AUTHOR LAST NAME/YEAR	PMID	PROGNOSTIC FACTOR(S) EVALUATED	Timing of prognostic factor evaluation	Prevalence % of the predictor	OUTCOME(S)	Sample size for the outcome	Prevalence % of the outcome	EFFECT SIZE WITH 95% CI as reported in the study (False Positive Rate, Sensitivity, Specificity, Odds Ratio, Relative Risk)	OVERALL RISK OF BIAS FOR THE STUDY	Overall risk of bias: Comments
Casper 2018	29280931	Comorbidities (CCI)	Acute admission, collected retrospectively through chart review	NA	Mortality at 5 yrs post-injury	426	0.178	NS on multivariate analysis (values not provided)	Moderate	Retrospective cohort study using a prospectively maintained database. Included all levels and severity of injury. Included all mortality between time of acute admission and 5 yrs. Information about comorbidities collected retrospectively through chart review.
Cao 2013	23391523	#Comorbidities = none (Reference) #Comorbidities = 1 #Comorbidities = 2 #Comorbidities ≥ 3	Comorbid conditions extracted from EHR for acute admission using ICD-9-CM codes	Not reported separately; reported by #alive or dead at the end of follow-up for each category	Mortality after discharge from acute care facility (longest follow-up 4288 days)	2685	0.162	#Comorbidities = none: Reference #Comorbidities = 1: HR 1.3 (1.0-1.7); p = .06 #Comorbidities = 2: HR 1.4 (1.1-1.9); p = .02 #Comorbidities ≥ 3: HR 2.0 (1.5-2.7); p < .01	Moderate	Utiized data from large state databases. Extracted information about level and severity of injury from coding data. All ages included in study but > 95% were ≥ 15 yrs.
Esmoris-Arijón 2021	34157458	Comorbidities (Age-adjusted CCI)	In ICU, not otherwise specified	NA	Mortality at 1 year, excluding patients who died during their ICU stay	211	Of 211 patients, at one year: 24 deaths 175 survivors 12 lost to follow-up	HR 0.99 (0.71-1.38); p = 0.967	Moderate	Single center, retrospective, included only patients with injuries above T6. Excluded 30 patients who died during their ICU stay from analysis but included other in-hospital deaths. 12/211 patients lost to follow-up.

## Sheet: ConcomitantInj-LTMort
FIRST AUTHOR LAST NAME/YEAR	PMID	PROGNOSTIC FACTOR(S) EVALUATED	Timing of prognostic factor evaluation	Prevalence % of the predictor	OUTCOME(S)	Sample size for the outcome	Prevalence % of the outcome	EFFECT SIZE WITH 95% CI as reported in the study (False Positive Rate, Sensitivity, Specificity, Odds Ratio, Relative Risk)	OVERALL RISK OF BIAS FOR THE STUDY	Overall risk of bias: Comments
Liu 2019	30684486	Concomitant chest injury (vs no chest injury)	Acute admission	0.311	Mortality at 8 yrs post-injury	222	0.39	RR 1.178 [0.714, 1.943]; p = .522	Moderate	Retrospective, single center. Cervical SCI AIS A or B only. Unclear if all patients were followed for 8 years. Included mortality that occurred during acute admission.
Casper 2018	29280931	Worse GCS	Acute admission, collected retrospectively through chart review	NA	Mortality at 5 yrs post-injury	426	0.178	NS on multivariate analysis (no value provided)	Moderate	Retrospective cohort study using a prospectively maintained database. Included all levels and severity of injury. Included all mortality between time of acute admission and 5 yrs.
Casper 2018	29280931	Higher ISS	At time of presentation	NA	Mortality at 5 yrs post-injury	426	0.178	NS on multivariate analysis	Moderate	Retrospective cohort study using a prospectively maintained database. Included all levels and severity of injury.
Furlan & Fehlings 2009	19413491	GCS	Admission	NA	Mortality within 1 yr of injury	499	NR for overall sample. Reported by age: < 65 yrs: 3.1% ≥ 65 yrs: 38.6%	HR 1.33 (0.87, 2.02), p = .18; unit change associated with HR not reported	Moderate	NASCIS-3 database, excluded pts with health conditions that could “affect treatment assessment” and pts < 14. Measured cumulative mortality at 6 weeks, 6 months, and 1 year. Multivariate analysis for mortality performed only for mortality within 1 year (included acute mortality).

## Sheet: NLOI-LTMort
FIRST AUTHOR LAST NAME/YEAR	PMID	PROGNOSTIC FACTOR(S) EVALUATED	Timing of prognostic factor evaluation	Prevalence % of the predictor	OUTCOME(S)	Sample size for the outcome	Prevalence % of the outcome	EFFECT SIZE WITH 95% CI as reported in the study (False Positive Rate, Sensitivity, Specificity, Odds Ratio, Relative Risk)	OVERALL RISK OF BIAS FOR THE STUDY	Overall risk of bias: Comments
Liu 2019	30684486	Neurologic Level C5-8 (vs C1-4)	Time of admission (1-8 days post-inury)	0.612	Mortality at 8 year follow-up	222	C1-4: 36/86 = 41.9% C5-8: 36/136 = 26.4%	Decreased mortality for lower cervical injury (C5-C8) vs upper cervical injury (C1-C4): RR 0.487 [0.302, 0.785]; p < .05	Moderate	Retrospective, single center. Cervical SCI AIS A or B only. Unclear if all patients were followed for 8 years. Included mortality that occurred during acute admission.
Casper 2018	29280931	Level of injury = cervical	At time of presentation to SCI referral center (acute admission)	0.721	Mortality at 5 yrs post-injury	426	0.178	NS on multivariate analysis (no value provided)	Low	Retrospective cohort study using a prospectively maintained database. Included all levels and severity of injury. Included all mortality between time of acute admission and 5 yrs.
Cao 2013	23391523	C1-4 injury	During acute admission, extracted by researchers using ICD-9-CM codes	Not reported separately; reported by #alive or dead at the end of follow-up for C1-4 vs all other levels	Mortality after discharge from acute care facility (longest follow-up 4288 days)	2685	0.162	C1-4 vs all other injury levels: HR 1.6 (1.2-2.2); p < .01	Moderate	Utiized data from large state databases. Extracted information about level and severity of injury from coding data. All ages included in study but > 95% were ≥ 15 yrs.
Furlan & Fehlings 2009	19413491	Level of injury (Cervical or thoracolumbar)	Admission	Reported by age: < 65 yrs: 65.6% cervical ≥ 65 yrs: 89.5% cervical	Mortality within 1 yr of injury	499	NR for overall sample. Reported by age: < 65 yrs: 3.1% ≥ 65 yrs: 38.6%	HR 0.94 (0.31, 2.82), p = .91; direction of finding NR	Moderate	NASCIS-3 database, excluded pts with health conditions that could “affect treatment assessment” and pts < 14. Measured cumulative mortality at 6 weeks, 6 months, and 1 year. Multivariate analysis for mortality performed only for mortality within 1 year (included acute mortality).

## Sheet: SeverityInj-LTMort
FIRST AUTHOR LAST NAME/YEAR	PMID	PROGNOSTIC FACTOR(S) EVALUATED	Timing of prognostic factor evaluation	Prevalence % of the predictor	OUTCOME(S)	Sample size for the outcome	Prevalence % of the outcome	EFFECT SIZE WITH 95% CI as reported in the study (False Positive Rate, Sensitivity, Specificity, Odds Ratio, Relative Risk)	OVERALL RISK OF BIAS FOR THE STUDY	Overall risk of bias: Comments
Casper 2018	29280931	ASIA Motor Score	At time of presentation to SCI referral center (acute admission)	AMS 0-20 (n=88) AMS 20-40 (n=45) AMS 40-60 (n=104) AMS 60-80 (n=56) AMS 80-100 (n=93)	Mortality at 5 yrs post-injury	426	0.178	B = 0.98; P=0.004	Low	Retrospective cohort study using a prospectively maintained database. Included all levels and severity of injury. Included all mortality between time of acute admission and 5 yrs.
Cao 2013	23391523	Frankel Grade (reference Frankel A)	Approximated by researchers based on data from acute admission (ICD-9-CM codes)	Not reported separately; reported by #alive or dead at the end of follow-up, within each grade.	Mortality after discharge from acute care facility (longest follow-up 4288 days)	2685	0.162	Compared to Frankel A: Frankel B: HR 0.4 (0.2-0.5); p < .01 Frankel C: HR 0.5 (0.3-0.7); p < .01 Frankel D: HR 0.3 (0.2-0.5); p < .01 Frankel E: HR 0.6 (0.4-0.8); p < .01	Moderate	Utiized data from large state databases. Extracted information about level and severity of injury from coding data. All ages included in study but > 95% were ≥ 15 yrs.
Higashi 2018	33937641	Cervical tSCI: Admission AIS A	On admission	0.296	Mortality at last follow-up (average 19.8 +/- 20 months, included acute mortality)	54	0.19	AIS A on admission (vs combined group of AIS B, C, and D): OR 8.4 (1.6-44)	Moderate	Small, single center. Cervical SCI. Older study population: mean age 65 +/- 17 years.
Furlan & Fehlings 2009	19413491	Severity of injury (complete or incomplete)	Admission	Reported by age: < 65 yrs: 51.9% complete ≥ 65 yrs: 29.5% complete	Mortality within 1 yr of injury	499	NR for overall sample. Reported by age: < 65 yrs: 3.1% ≥ 65 yrs: 38.6%	HR 0.31 (0.1, 0.92), p = .03; direction of finding NR	Moderate	NASCIS-3 database, excluded pts with health conditions that could “affect treatment assessment” and pts < 14. Measured cumulative mortality at 6 weeks, 6 months, and 1 year. Multivariate analysis for mortality performed only for mortality within 1 year (included acute mortality).
Esmoris-Arijón 2021	34157458	AIS Motor Score	In ICU, not otherwise specified	NA	Mortality at 1 year, excluding patients who died during their ICU stay	211	Of 211 patients, at one year: 24 deaths 175 survivors 12 lost to follow-up	HR 0.97 (0.95-0.99); p = 0.030	Moderate	Single center, retrospective, included only patients with injuries above T6. Excluded 30 patients who died during their ICU stay from analysis but included other in-hospital deaths. 12/211 patients lost to follow-up. Unclear is there was a cut-point used for "worse" AIS motor score.

[truncated: 14 more sheets: Age-FO, ConcomitantInj-FO, MRI-FO, NLOI-FO, SeverityInj-FO, Age-AISConversion, Comorb-AISConversion, MRI-AISConversion, NLOI-AISConversion, SeverityInj-AISConversion, Age-Ambulation, NLOI-Ambulation, SeverityInj-Ambulation, Models-DutchClinAmbRule-Amb]
